# Supplementary material for: A systematic review of the potential neurotoxicity of micro-and nanoplastics: the known and unknown
Source: Part Fibre Toxicol. 2025 Nov 6;22:29. doi: 10.1186/s12989-025-00647-4 (PMC12590691; doi:10.1186/s12989-025-00647-4)
Supplement: Supplementary file 1 — Supplementary Material 1 [file 12989_2025_647_MOESM1_ESM.xlsx]

## Sheet: Selected papers
1	Microplastics Accumulation Induces Kynurenine-Derived Neurotoxicity in Cerebral Organoids and Mouse Brain.
	Park, Sung Bum; ; Jo, Jeong Hyeon; Kim, Seong Soon; Jung, Won Hoon; Bae, Myung Ae; Koh, Byumseok; Kim, Ki Young. Biomolecules & therapeutics / 2025;(101472832):
2	Oral Exposure to Nylon-11 and Polystyrene Nanoplastics During Early-Life in Rats.
	Mortensen NP, Caffaro MM, Krovi A, Kim J, Watson SL, Snyder RW, Patel PR, Fennell TR, Johnson LM. Nanomaterials. 15(6), 2025 Mar 19.
3	Hepatotoxic effects of environmentally relevant concentrations of polystyrene microplastics on senescent Zebrafish (Danio rerio): Patterns of stress response and metabolomic alterations.
	Xie P, Ommati MM, Chen D, Chen W, Han L, Zhao X, Wang H, Xu S, Sun P . Aquatic Toxicology. 279:107252, 2025 Feb.
4	Integration of physiology, microbiota and metabolomics reveals toxic response of zebrafish gut to co-exposure to polystyrene nanoplastics and arsenic.
	Li G, Lv M, Yu H, Zhang H, Zhang D, Li Q, Wang L, Wu Y. Aquatic Toxicology. 278:107172, 2025 Jan.
5	Immunological, neurological, and intestinal changes in red swamp crayfish (Procambarus clarkii) exposed to the combined toxicity of Pyrogallol and microplastics.
	Hamed, Mohamed; ; Said, Rashad E M; Shaalan, Walaa M; Elbaghdady, Heba Allah M; Sayed, Alaa El-Din H. Marine pollution bulletin / 2025;213(0260231, dvz):117641
6	Adolescent exposure to micro/nanoplastics induces cognitive impairments in mice with neuronal morphological damage and multi-omic alterations.
	Wang, Chaoqun; ; Lin, Kaili; Zhang, Zhu; Pan, Yan; Miao, Qiuping; Han, Xiaohe; Zhang, Zhang; Zhu, Peili; Yang, Jun; Peng, Yinghui; Yung, Ken Kin-Lam; Shi, Lei; Zhang, Shiqing. Environment international / 2025;197(du1, 7807270):109323
7	Effect of functional groups of polystyrene nanoplastics on the neurodevelopmental toxicity of acrylamide in the early life stage of zebrafish.
	Yang, Haohan; ; Kong, Linghui; Chen, Zhuoyu; Wu, Jun. Aquatic toxicology (Amsterdam, Netherlands) / 2025;278(duy, 8500246):107177
8	Life cycle exposure to differentially charged polystyrene nanoplastics leads to gender-specific particle accumulation and neurotoxicity in zebrafish (Danio rerio).
	Teng, Miaomiao; ; Li, Yunxia; Zhao, Lihui; White, Jason C; Sun, Jiaqi; Zhang, Zixuan; Chen, Li; Zhu, Jiangjiang; Wu, Fengchang. Environment international / 2025;198(du1, 7807270):109441
9	Primary astrocytes as a cellular depot of polystyrene nanoparticles.
	Adamiak, Kamil; ; Sidoryk-Wegrzynowicz, Marta; Dabrowska-Bouta, Beata; Sulkowski, Grzegorz; Struzynska, Lidia. Scientific reports / 2025;15(1):6502
10	Polyethylene terephthalate nanoplastics-induced neurotoxicity in adult male Swiss albino mice with amelioration of betaine: a histopathological, neurochemical, and molecular investigation.
	Kamel, Nehal A; ; Bashir, Dina W; El-Leithy, Ebtihal M M; Tohamy, Adel F; Rashad, Maha M; Ali, Ghada E; El-Saba, Abdel Aleem A. Naunyn-Schmiedeberg's archives of pharmacology / 2025;(ntq, 0326264):
11	Neurobehavioral and neurochemical effects of nano-sized polypropylene accumulation in zebrafish (Danio rerio).
	Kim, Minji; ; Kim, Sang Don. The Science of the total environment / 2025;977(uj0, 0330500):179404
12	Synergistic neurotoxicity of clothianidin and photoaged microplastics in zebrafish: Implications for neuroendocrine disruption.
	Ding, Ping; ; Han, Yajing; Sun, Yanan; Chen, XiaoXia; Ge, Qing; Huang, Wei; Zhang, Lijuan; Li, Adela Jing; Hu, Guocheng; Yu, Yunjiang. Environmental pollution (Barking, Essex : 1987) / 2025;368(dvl, 8804476):125797
13	Toxic interactions between fluoxetine and microplastics in zebrafish embryonic development.
	Orozco-Hernandez, Jose Manuel; ; Hernandez-Varela, Josue David; Gomez-Olivan, Leobardo Manuel; Chanona-Perez, Jose Jorge; Hernandez-Diaz, Misael; Juan-Reyes, Nely San; Rosales-Perez, Karina Elisa; Juan-Reyes, Sindy San. The Science of the total environment / 2025;970(uj0, 0330500):179040
14	Neurological outcomes of joint exposure to polystyrene micro/nanospheres and silver nanoparticles in zebrafish.
	Song, Jie; ; Pu, Qian; Chen, Chen; Liu, Xingcheng; Zhang, Xinlei; Wang, Zejun; Yan, Jin; Wang, Xuedong; Wang, Huili; Qian, Qiuhui. Environmental health perspectives / 2025;(ei0, 0330411):
15	Swim in Plastics: Clean Nanoplastics Cause Minimal Mortality but Alter Neurobehavioral and Molecular Rhythms in Fish.
	Duan, Xiaoyu; ; Helal, Mohamed; Wang, Xin; Huang, Yuyue; Ebbesen, Morten Frendo; Brewer, Jonathan; Wang, Shan; Wu, Changzhu; Holbech, Henrik; Xu, Elvis Genbo. Environmental science & technology / 2025;(dvo, 0213155):
16	Revealing the neurodevelopmental toxicity of face mask-derived microplastics to humans based on neural organoids.
	Li, Minghui; ; Gao, Xue; Lan, Yingying; Pan, Yinping; Yuan, Yuhan; Wu, Zhenyi; Faiola, Francesco; Zhu, Lianchai; Tang, Jie; Gong, Jing; Wang, Bochu. Journal of hazardous materials / 2025;492(dde, 9422688):138084
17	Prenatal exposure on nanoplastics: A study of spatial transcriptomics in hippocampal offspring.
	Tian, Lei; ; Chen, Jiang; Liu, Xuan; Wei, Yizhe; Zhao, Yiming; Shi, Yue; Li, Kang; Liu, Huanliang; Lai, Wenqing; Lin, Bencheng. Environmental pollution (Barking, Essex : 1987) / 2025;366(dvl, 8804476):125480
18	FGF1 alleviates polystyrene nanoplastics-induced neuroinflammation through the suppression of lipophagy.
	Qian, Bo; ; Wang, Chen-Qiang; Su, Zou; Jiang, Rong-Juan; Zhang, Zhi-Yong; Che, Lin; Song, Jia-Le. International journal of biological macromolecules / 2025;302(ay6, 7909578):140531
19	Polylactic acid microplastics before and after aging induced neurotoxicity in zebrafish by disrupting the microbiota-gut-brain axis.
	Qian, Qiuhui; ; Pu, Qian; Li, Lihang; Wu, Ji; Cheng, Guanchen; Cheng, Ying; Wang, Xuedong; Wang, Huili. Journal of hazardous materials / 2025;488(dde, 9422688):137306
20	Polystyrene microplastics (PS-MPs) harness copper presence and promote impairments in early zebrafish (Danio rerio) larvae: Developmental, biochemical, transcriptomic approaches and nontargeted metabolomics approaches.
	Zhang, Liqiao; ; Guo, Dongqiu; Dong, Xinrui; Liu, Longxiao; Jiang, Mengqi; Song, Linlin; Wang, Xia. Environmental research / 2025;273(ei2, 0147621):121213
21	Behavioral and molecular neurotoxicity of thermally degraded polystyrene in Caenorhabditis elegans.
	Li, Hui; ; Chen, Jinyu; Dong, Chenyin; Chen, Xiaoxia; Gu, Yulun; Jiang, Yongqi; Cui, Jingwen; Chen, Haibo. Journal of hazardous materials / 2025;487(dde, 9422688):137212
22	Mechanisms Underlying the Size-Dependent Neurotoxicity of Polystyrene Nanoplastics in Zebrafish.
	Wu, Chao; ; Zhang, Hong-Jie; Ma, Hongxia; Ji, Rong; Pan, Ke; Yue, Tongtao; Miao, Ai-Jun. Environmental science & technology / 2025;59(3):1577-1586
23	Relations between microplastic contamination and stress biomarkers under two seasonal conditions in wild carps, mullets and flounders.
	Martins, Alexandra; ; Barboza, L Gabriel; Vieira, Luis R; Botelho, Maria Joao; Vale, Carlos; Guilhermino, Lucia. Marine environmental research / 2025;204(dvy, 9882895):106925
24	In Vivo Tissue Distribution of Polystyrene or Mixed Polymer Microspheres and Metabolomic Analysis after Oral Exposure in Mice.
	Garcia MM, Romero AS, Merkley SD, Meyer-Hagen JL, Forbes C, Hayek EE, Sciezka DP, Templeton R, Gonzalez-Estrella J, Jin Y, Gu H, Benavidez A, Hunter RP, Lucas S, Herbert G, Kim KJ, Cui JY, Gullapalli RR, In JG, Campen MJ, Castillo EF. Environmental Health Perspectives. 132(4):47005, 2024 Apr.
25	Organ-specific distribution and size-dependent toxicity of polystyrene nanoplastics in Australian bass (Macquaria novemaculeata).
	Afrose S, Tran TKA, O'Connor W, Pannerselvan L, Carbery M, Fielder S, Subhaschandrabose S, Palanisami T. Environmental Pollution. 341:122996, 2024 Jan 15.
26	Down to size: Exploring the influence of plastic particle Dimensions on physiological and nervous responses in early-stage zebrafish.
	Oger, Mathilde J L; ; Vermeulen, Oceane; Lambert, Jerome; Madanu, Thomas L; Kestemont, Patrick; Cornet, Valerie. Environmental pollution (Barking, Essex : 1987) / 2024;351(dvl, 8804476):124094
27	Exposure to polystyrene microplastics and perfluorooctane sulfonate disrupt the homeostasis of intact planarians and the growth of regenerating planarians.
	Huang, Jinying; ; Zhang, Jianyong; Sun, Jingyi; Gong, Mengxin; Yuan, Zuoqing. The Science of the total environment / 2024;924(uj0, 0330500):171653
28	Oxidized/unmodified-polyethylene microplastics neurotoxicity in mice: Perspective from microbiota-gut-brain axis.
	Wang, Ji; ; Yang, Ying; Shi, Yongpeng; Wei, Li; Gao, Lan; Liu, Mingxin. Environment international / 2024;185(du1, 7807270):108523
29	The particle effect: comparative toxicity of chlorpyrifos in combination with microplastics and phytoplankton particles in mussel.
	Fernandez, Beatriz; ; Vidal-Linan, Leticia; Bellas, Juan; Campillo, Juan A; Chaves-Pozo, Elena; Albentosa, Marina. Aquatic toxicology (Amsterdam, Netherlands) / 2024;275(duy, 8500246):107053
30	Polystyrene nanoplastics affected the nutritional quality of Chlamys farreri through disturbing the function of gills and physiological metabolism: Comparison with microplastics.
	Sun, Yejiao; ; Zhao, Xinguo; Sui, Qi; Sun, Xuemei; Zhu, Lin; Booth, Andy M; Chen, Bijuan; Qu, Keming; Xia, Bin. The Science of the total environment / 2024;910(uj0, 0330500):168457
31	From tissue lesions to neurotoxicity: The devastating effects of small-sized nanoplastics on red drum Sciaenops ocellatus.
	Sun, Zhicheng; ; Peng, Xin; Zhao, Linlin; Yang, Yi; Zhu, Yugui; Wang, Linlong; Kang, Bin. The Science of the total environment / 2024;933(uj0, 0330500):173238
32	The role of Sod-2 in different types of neuronal damage and behavioral changes induced by polystyrene nanoplastics in Caenorhabditis elegans.
	Chen, Jingrong; ; Chen, Cheng; Luo, Zhousong; Jin, Xuepeng; Chen, Yilong; Wu, Qingqing; Gong, Zhaohui; Yang, Jiafu; Jiang, Shangrong; Lin, Shengsong; Li, Jiamei; Li, Fangjie; Wu, Jiawei; Guo, Jiayi; Chen, Xinshuai; Lin, Ling; Guo, Zhenkun; Yu, Guangxia; Shao, Wenya; Wu, Hong; Wu, Siying; Li, Huangyuan; Zheng, Fuli
	Ecotoxicology and environmental safety / 2024;288(edk, 7805381):117416
33	Comparison of Transgenerational Neurotoxicity between Pristine and Amino-Modified Nanoplastics in <ovid:i>C. elegans</ovid:i>.
	Song, Mingxuan; ; Ruan, Qinli; Wang, Dayong. Toxics / 2024;12(8):
34	A Multisystemic Approach Revealed Aminated Polystyrene Nanoparticles-Induced Neurotoxicity.
	Schroter, Laura; ; Jentsch, Lena; Maglioni, Silvia; Munoz-Juan, Amanda; Wahle, Tina; Limke, Annette; von Mikecz, Anna; Laromaine, Anna; Ventura, Natascia. Small (Weinheim an der Bergstrasse, Germany) / 2024;20(10):e2302907
35	Generation of environmentally persistent free radicals on photoaged tire wear particles and their neurotoxic effects on neurotransmission in Caenorhabditis elegans.
	Gu, Yulun; ; Jiang, Yongqi; Chen, Xiaoxia; Li, Liangzhong; Chen, Haibo; Chen, Jinyu; Wang, Chen; Yu, Jun; Chen, Chao; Li, Hui. Environment international / 2024;186(du1, 7807270):108640
36	Polystyrene nanoplastics induce developmental impairments and vasotoxicity in zebrafish (Danio rerio).
	Santos, Andressa Liberal; ; Rodrigues, Laura Carvalho; Rodrigues, Candido Carvalho; Cirqueira, Felipe; Malafaia, Guilherme; Rocha, Thiago Lopes. Journal of hazardous materials / 2024;464(dde, 9422688):132880
37	Maternal exposure to nanopolystyrene induces neurotoxicity in offspring through P53-mediated ferritinophagy and ferroptosis in the rat hippocampus.
	Chen, Jiang; ; Yan, Licheng; Zhang, Yaping; Liu, Xuan; Wei, Yizhe; Zhao, Yiming; Li, Kang; Shi, Yue; Liu, Huanliang; Lai, Wenqing; Tian, Lei; Lin, Bencheng. Journal of nanobiotechnology / 2024;22(1):651
38	Neurotoxicity induced by aged microplastics from plastic bowls: Abnormal neurotransmission in Caenorhabditis elegans.
	Li, Liangzhong; ; Ma, Ruixue; Yuan, Yuan; Yao, Qian; Han, Yajing; Cao, Hanlin; Qi, Jianying. The Science of the total environment / 2024;952(uj0, 0330500):175939
39	Nanoplastic Exposure Mediates Neurodevelopmental Toxicity by Activating the Oxidative Stress Response in Zebrafish (<ovid:i>Danio rerio</ovid:i>).
	Cao, Xiaoqian; ; Xie, Wenjie; Feng, Meilan; Chen, Juntao; Zhang, Jiannan; Luo, Juanjuan; Wang, Yajun. ACS omega / 2024;9(14):16508-16518
40	Do Microplastics Have Neurological Implications in Relation to Schizophrenia Zebrafish Models? A Brain Immunohistochemistry, Neurotoxicity Assessment, and Oxidative Stress Analysis.
	Savuca, Alexandra; ; Curpan, Alexandrina-Stefania; Hritcu, Luminita Diana; Buzenchi Proca, Teodora Maria; Balmus, Ioana-Miruna; Lungu, Petru Fabian; Jijie, Roxana; Nicoara, Mircea Nicusor; Ciobica, Alin Stelian; Solcan, Gheorghe; Solcan, Carmen
	International journal of molecular sciences / 2024;25(15):
41	Triclosan-loaded aged microplastics exacerbate oxidative stress and neurotoxicity in Xenopus tropicalis tadpoles via increased bioaccumulation.
	Lin, Dawu; ; Cen, Zifeng; Zhang, Chaonan; Lin, Xiaojun; Liang, Taojie; Xu, Yanbin; Zheng, Li; Qiao, Qingxia; Huang, Lu; Xiong, Kairong. The Science of the total environment / 2024;935(uj0, 0330500):173457
42	Photoaged Nanopolystyrene Affects Neurotransmission to Induce Transgenerational Neurotoxicity in <ovid:i>Caenorhabditis elegans</ovid:i>.
	Chen, Haibo; ; Gu, Yulun; Tan, Shihui; Chen, Xiaoxia; Jiang, Yongqi; Guo, Hongzhi; Chen, Jinyu; Wang, Chen; Chen, Chao; Li, Hui; Yu, Yunjiang. Environmental science & technology / 2024;58(20):8665-8674
43	Cytotoxicity of amine-modified polystyrene MPs and NPs on neural stem cells cultured from mouse subventricular zone.
	Park, Ki-Youb; ; Kim, Man Su; Oh, Nuri. Heliyon / 2024;10(10):e30518
44	Unraveling the interplay between environmental microplastics and salinity stress on Mytilus galloprovincialis larval development: A holistic exploration.
	Boukadida, Khouloud; ; Mlouka, Rania; Abelouah, Mohamed Rida; Chelly, Souha; Romdhani, Ilef; Conti, Gea Oliveri; Ferrante, Margherita; Cammarata, Matteo; Parisi, Maria Giovanna; AitAlla, Aicha; Banni, Mohamed
	The Science of the total environment / 2024;927(uj0, 0330500):172177
45	Polystyrene microplastics induce depression-like behavior in zebrafish via neuroinflammation and circadian rhythm disruption.
	Yang, Binqi; ; Han, Yu; Hu, Siqi; Xie, Xianyi; Zhu, Xiaopeng; Yuan, Li. The Science of the total environment / 2025;959(uj0, 0330500):178085
46	Polystyrene nanoplastics induced learning and memory impairments in mice by damaging the glymphatic system.
	Sun, Meng; ; Zhang, Min; Di, Fanglin; Bai, Weijie; Sun, Jikui; Zhang, Mingkun; Sun, Jinlong; Li, Meng; Liang, Xue. Ecotoxicology and environmental safety / 2024;284(edk, 7805381):116874
47	Placental and fetal enrichment of microplastics from disposable paper cups: implications for metabolic and reproductive health during pregnancy.
	Chen, Qiong; ; Peng, Chen; Xie, Ruwen; Xu, Haoteng; Su, Zhuojie; Yilihan, Gulimire; Wei, Xin; Yang, Sen; Shen, Yueran; Ye, Cunqi; Jiang, Chao. Journal of hazardous materials / 2024;478(dde, 9422688):135527
48	Environmentally relevant concentrations of microplastics from agricultural mulch and cadmium negatively impact earthworms by triggering neurotoxicity and disrupting homeostasis.
	Jiang, Xiaofeng; ; Wang, Xinwei; Kah, Melanie; Li, Mei. Journal of hazardous materials / 2024;476(dde, 9422688):135158
49	Special Distribution of Nanoplastics in the Central Nervous System of Zebrafish during Early Development.
	Hong, Wentao; ; Zhang, Meng; Wang, Fengbang; Li, Zhunjie; Li, Zhenyu; Wei, Jinbo; Song, Maoyong; Qian, Yun; Pang, Shaochen; Wang, Ling; Zhao, Haobin; Cao, Mengxi; Shi, Jianbo; Liang, Yong
	ACS nano / 2024;18(27):17509-17520
51	Toxicity of parental co-exposure of microplastic and bisphenol compounds on adult zebrafish: Multi-omics investigations on offspring.
	Xue, Moyong; ; Jia, Ming; Qin, Yuchang; Francis, Frederic; Gu, Xu. The Science of the total environment / 2024;955(uj0, 0330500):176897
51	Microplastic ingestion in mussels from the East Mediterranean Sea: Exploring its impacts in nature and controlled conditions.
	Digka, Nikoletta; ; Patsiou, Danae; Hatzonikolakis, Yannis; Raitsos, Dionysios E; Skia, Georgina; Koutsoubas, Drosos; Dimitriadis, Charalampos; Tsangaris, Catherine. The Science of the total environment / 2024;946(uj0, 0330500):174268
52	Combined neurotoxicity of aged microplastics and thiamethoxam in the early developmental stages of zebrafish (Daniorerio).
	Sun, Yanan; ; Ding, Ping; Zhang, Jiayi; Sun, Kexin; Li, Xintong; Ge, Qing; Dang, Yao; Yu, Yunjiang; Hu, Guocheng. Environmental pollution (Barking, Essex : 1987) / 2024;348(dvl, 8804476):123853
53	The effect of different types of microplastic and acute cadmium exposure on the Mytilus galloprovincialis (Lamarck, 1819).
	Tuncelli, Gokhan; ; Can Tuncelli, Idil; Dagsuyu, Eda; Turkyilmaz, Ismet Burcu; Yanardag, Refiye; Erkan, Nuray. The Science of the total environment / 2024;936(uj0, 0330500):173505
54	Fragile Guts Make Fragile Brains: Intestinal Epithelial <ovid:i>Nrf2</ovid:i> Deficiency Exacerbates Neurotoxicity Induced by Polystyrene Nanoplastics.
	Liang, Boxuan; ; Deng, Yanhong; Huang, Yuji; Zhong, Yizhou; Li, Zhiming; Du, Jiaxin; Ye, Rongyi; Feng, Yu; Bai, Ruobing; Fan, Bingchi; Chen, Xiaoqing; Huang, Xiyun; Yang, Xiaohong; Xian, Hongyi; Yang, Xingfen; Huang, Zhenlie
	ACS nano / 2024;18(35):24044-24059
55	Individual and combined impact of microplastics and lead acetate on the freshwater shrimp (Caridina fossarum): Biochemical effects and physiological responses.
	Gholamhosseini, Amin; ; Banaee, Mahdi; Zeidi, Amir; Multisanti, Cristiana Roberta; Faggio, Caterina. Journal of contaminant hydrology / 2024;262(8805644):104325
56	Pulmonary Flora-Derived Lipopolysaccharide Mediates Lung-Brain Axis through Activating Microglia Involved in Polystyrene Microplastic-Induced Cognitive Dysfunction.
	Kang, Huiwen; ; Huang, Danyang; Zhang, Wei; Wang, JingYu; Liu, Ziyan; Wang, Ziyan; Jiang, Guangyu; Gao, Ai. Advanced science (Weinheim, Baden-Wurttemberg, Germany) / 2024;11(47):e2404966
57	Intergenerational neurotoxicity of polystyrene nanoplastics in offspring mice is mediated by dysfunctional microbe-gut-brain axis.
	Li, Xing; ; He, Erkai; Chen, Guangquan; Cao, Xinde; Zhao, Ling; Xu, Xiaoyun; Fu, Zhuozhong; Qiu, Hao. Environment international / 2024;192(du1, 7807270):109026
58	Assessing the presence of microplastic in agriculture soils irrigated with treated waste waters using Lumbricus sp.: Ecotoxicological effects.
	Hattab, Sabrine; ; Boughattas, Iteb; Alaya, Chaima; Gaaied, Sonia; Romdhani, Ilef; El Gaied, Farah; Abouda, Siwar; Mokni, Moncef; Banni, Mohamed. The Science of the total environment / 2024;950(uj0, 0330500):175096
59	Gastrointestinal Incomplete Degradation Exacerbates Neurotoxic Effects of PLA Microplastics via Oligomer Nanoplastics Formation.
	Liang, Boxuan; ; Deng, Yanhong; Zhong, Yizhou; Chen, Xiaoqing; Huang, Yuji; Li, Zhiming; Huang, Xiyun; Yang, Xiaohong; Du, Jiaxin; Ye, Rongyi; Xian, Hongyi; Feng, Yu; Bai, Ruobing; Fan, Bingchi; Yang, Xingfen; Huang, Zhenlie
	Advanced science (Weinheim, Baden-Wurttemberg, Germany) / 2024;11(28):e2401009
60	From cradle to grave: Deciphering sex-specific disruptions of the nervous and reproductive systems through interactions of 4-methylbenzylidene camphor and nanoplastics in adult zebrafish.
	Xian, Hongyi; ; Li, Zhiming; Bai, Ruobing; Ye, Rongyi; Feng, Yu; Zhong, Yizhou; Liang, Boxuan; Huang, Yuji; Guo, Jie; Wang, Binjie; Dai, Mingzhu; Tang, Shuqin; Ren, Xiaohu; Chen, Xueping; Chen, Da; Yang, Xingfen; Huang, Zhenlie
	Journal of hazardous materials / 2024;470(dde, 9422688):134298
61	Toxicity of environmental and polystyrene plastic particles on the bivalve Corbicula fluminea: focus on the molecular responses.
	Latchere, Oihana; ; Roman, Coraline; Metais, Isabelle; Perrein-Ettajani, Hanane; Mouloud, Mohammed; Georges, Didier; Feurtet-Mazel, Agnes; Gonzalez, Patrice; Daffe, Guillemine; Gigault, Julien; Catrouillet, Charlotte; Baudrimont, Magalie; Chatel, Amelie
	Ecotoxicology (London, England) / 2024;33(7):709-721
62	Oral exposure of polystyrene microplastics and doxycycline affects mice neurological function via gut microbiota disruption: The orchestrating role of fecal microbiota transplantation.
	Sun, Hang; ; Yang, Bingwei; Zhu, Xiaokang; Li, Qiong; Song, Erqun; Song, Yang. Journal of hazardous materials / 2024;467(dde, 9422688):133714
63	Biotoxicity of silver nanoparticles complicated by the co-existence of micro-/nano-plastics.
	Zhang, Lan; ; Li, Qian; Ding, Shansen; Wei, Zhiliang; Ma, Yuyang. Food and chemical toxicology : an international journal published for the British Industrial Biological Research Association / 2024;193(f3u, 8207483):115020
64	Trophic transfer effects of PS nanoplastics and field-derived nanoplastics in the freshwater clam Corbicula fluminea.
	Latchere, Oihana; ; Metais, Isabelle; Perrein-Ettajani, Hanane; Lemoing, Magalie; Feurtet-Mazel, Agnes; Gonzalez, Patrice; Daffe, Guillemine; Gigault, Julien; Catrouillet, Charlotte; Chatel, Amelie; Baudrimont, Magalie
	Aquatic toxicology (Amsterdam, Netherlands) / 2024;277(duy, 8500246):107160
65	Nanoplastics aggravated TDCIPP-induced transgenerational developmental neurotoxicity in zebrafish depending on the involvement of the dopamine signaling pathway.
	Ren, Xin; ; Liu, Zhibo; Zhang, Ruiqi; Shao, Yuting; Duan, Xiaoyue; Sun, Bo; Zhao, Xuesong. Environmental toxicology and pharmacology / 2024;108(9612020):104436
66	Neurobehavioral toxicity induced by combined exposure of micro/nanoplastics and triphenyltin in marine medaka (Oryzias melastigma).
	Lin, Peiran; ; Liu, Ling; Ma, Yuqing; Du, Renyan; Yi, Chuansen; Li, Ping; Xu, Yanan; Yin, Haiyang; Sun, Le; Li, Zhi-Hua. Environmental pollution (Barking, Essex : 1987) / 2024;356(dvl, 8804476):124334
67	Combined effects of polyethylene terephthalate and abamectin on enzymatic activity and histopathology response in juvenile zebrafish (Danio rerio).
	Kazemi, Somayeh; ; Hanachi, Parichehr; Zivary, Sara; Kasmaie, Anahita; Walker, Tony R; Goshtasbi, Hamieh. Environmental science and pollution research international / 2024;31(31):43987-43995
68	Neurotoxic effects of polystyrene nanoplastics on memory and microglial activation: Insights from in vivo and in vitro studies.
	Paing YMM, Eom Y, Song GB, Kim B, Choi MG, Hong S, Lee SH. Sci Total Environ. 2024 May 10;924:171681. doi: 10.1016/j.scitotenv.2024.171681. Epub 2024 Mar 13.PMID: 38490422
69	ROS-Dependent Degeneration of Human Neurons Induced by Environmentally Relevant Levels of Micro- and Nanoplastics of Diverse Shapes and Forms
	Vojnits K, de Leon A, et al, Pakpour S. Journal of Hazardous Materials Available online 13 March 2024
70	Polystyrene nanoplastics induced size-dependent developmental and neurobehavioral toxicities in embryonic and juvenile zebrafish
	Jiangfei Chen, Qiuju Liang, Yang Song. Aquatic Toxicology17 January 2024
71	Exposure to different surface-modified polystyrene nanoparticles caused anxiety, depression, and social deficit in mice via damaging mitochondria in neurons.
	Ma Y, Xu D, Wan Z, Wei Z, Chen Z, Wang Y, Han X, Chen Y.Sci Total Environ. 2024 Apr 1;919:170739. doi: 10.1016/j.scitotenv.2024.170739. Epub 2024 Feb 9.PMID: 38340854
72	Polystyrene microplastics mitigate lead-induced neurotoxicity by reducing heavy metal uptake in zebrafish larvae.
	Cao Q, Wei D, Ma X, Liu R, Samra, Qi Y, Yuan C, Huang D.Sci Total Environ. 2024 Apr 1;919:170790. doi: 10.1016/j.scitotenv.2024.170790. Epub 2024 Feb 7.PMID: 38331279
73	Polyethylene nanoparticles at environmentally relevant concentrations enhances neurotoxicity and accumulation of 6-PPD quinone in Caenorhabditis elegans.
	Hua X, Wang D.Sci Total Environ. 2024 Mar 25;918:170760. doi: 10.1016/j.scitotenv.2024.170760. Epub 2024 Feb 6.PMID: 38331287
74	Impact of nanoplastics on Alzheimer 's disease: Enhanced amyloid-beta peptide aggregation and augmented neurotoxicity.
	Gou X, Fu Y, Li J, Xiang J, Yang M, Zhang Y.J Hazard Mater. 2024 Mar 5;465:133518. doi: 10.1016/j.jhazmat.2024.133518. Epub 2024 Jan 12.PMID: 38228001
75	Nanoplastics exacerbate Parkinson's disease symptoms in C. elegans and human cells.
	Jeong A, Park SJ, Lee EJ, Kim KW.J Hazard Mater. 2024 Mar 5;465:133289. doi: 10.1016/j.jhazmat.2023.133289. Epub 2023 Dec 18.PMID: 38157817 Free article.
76	Polystyrene microplastics induce anxiety via HRAS derived PERK-NF-kappaB pathway.
	Li G, Liu X, Sun X, Huang L, Kuang W, Ou J, Zhang J, Zhang Z, Li H, Tang H, Feng C, Gu L, Yang C, Peili W, Wang J.Environ Int. 2024 Mar 4;185:108543. doi: 10.1016/j.envint.2024.108543. Online ahead of print.PMID: 38452464 Free article.
77	The effect and mechanism of variable particle size microplastics and levofloxacin on the neurotoxicity of Rana nigromaculata based on the microorganism-intestine-brain axis.
	Zhang W, Zhang W, Teng M, Xu J, Wang J, Yang J, Liu Y.J Environ Manage. 2024 Mar;354:120329. doi: 10.1016/j.jenvman.2024.120329. Epub 2024 Feb 18.PMID: 38373375
78	Polystyrene microplastics induced disturbances in neuronal arborization and dendritic spine density in mice prefrontal cortex.
	Suman A, Mahapatra A, Gupta P, Ray SS, Singh RK.Chemosphere. 2024 Mar;351:141165. doi: 10.1016/j.chemosphere.2024.141165. Epub 2024 Jan 13.PMID: 38224746
79	A Multisystemic Approach Revealed Aminated Polystyrene Nanoparticles-Induced Neurotoxicity.
	Schröter L, Jentsch L, Maglioni S, Muñoz-Juan A, Wahle T, Limke A, von Mikecz A, Laromaine A, Ventura N.Small. 2024 Mar;20(10):e2302907. doi: 10.1002/smll.202302907. Epub 2023 Oct 29.PMID: 37899301
80	Polystyrene Nano- and Microplastic Particles Induce an Inflammatory Gene Expression Profile in Rat Neural Stem Cell-Derived Astrocytes In Vitro.
	Marcellus KA, Bugiel S, Nunnikhoven A, Curran I, Gill SS.Nanomaterials (Basel). 2024 Feb 27;14(5):429. doi: 10.3390/nano14050429.PMID: 38470760 Free PMC article.
81	Photoaged polystyrene microplastics result in neurotoxicity associated with neurotransmission and neurodevelopment in zebrafish larvae (Danio rerio).
	Li X, Zheng T, Zhang J, Chen H, Xiang C, Sun Y, Dang Y, Ding P, Hu G, Yu Y.Environ Res. 2024 Feb 23;250:118524. doi: 10.1016/j.envres.2024.118524. Online ahead of print.PMID: 38401682
82	Cerebral neurotoxicity of amino-modified polystyrene nanoplastics in mice and the protective effects of functional food Camellia pollen.
	Bai H, Wu Y, Li H, Zhu Y, Che R, Wang F, Zhang C.Sci Total Environ. 2024 Feb 20;912:169511. doi: 10.1016/j.scitotenv.2023.169511. Epub 2023 Dec 23.PMID: 38145676
83	Co-exposure of nanoplastics and arsenic causes neurotoxicity in zebrafish (Danio rerio) through disrupting homeostasis of microbiota-intestine-brain axis.
	Zhang C, Li Y, Yu H, Li T, Ye L, Zhang X, Wang C, Li P, Ji H, Gao Q, Dong S.Sci Total Environ. 2024 Feb 20;912:169430. doi: 10.1016/j.scitotenv.2023.169430. Epub 2023 Dec 20.PMID: 38135083
84	Polystyrene nanoplastics induce developmental impairments and vasotoxicity in zebrafish (Danio rerio).
	Santos AL, Rodrigues LC, Rodrigues CC, Cirqueira F, Malafaia G, Rocha TL.J Hazard Mater. 2024 Feb 15;464:132880. doi: 10.1016/j.jhazmat.2023.132880. Epub 2023 Nov 3.PMID: 37956561
85	Microbiota-mediated metabolic perturbations in the gut and brain of mice after microplastic exposure.
	Lee SH, Lin WY, Cheng TJ.Chemosphere. 2024 Feb;350:141026. doi: 10.1016/j.chemosphere.2023.141026. Epub 2023 Dec 23.PMID: 38145850
86	Potential nervous threat of nanoplastics to Monopterus albus: Implications from a metabolomics study.
	Yao C, Liu C, Hong S, Zhou J, Gao Z, Li Y, Lv W, Zhou W.Sci Total Environ. 2024 Feb 1;910:168482. doi: 10.1016/j.scitotenv.2023.168482. Epub 2023 Nov 18.PMID: 37981139
87	Co-exposure of nanoplastics and arsenic causes neurotoxicity in zebrafish (Danio rerio) through disrupting homeostasis of microbiota–intestine–brain axis
	Cheng Zhang, Yanyao Li, Shuanglin Dong. Science of The Total Environment Volume 912, 20 February 2024, 169430
88	PIEZO mediates a protective mechanism for nematode Caenorhabditis elegans in response to nanoplastics caused dopaminergic neurotoxicity at environmentally relevant concentrations.
	Qu M, Zhao X, Wang Q, Xu X, Chen H, Wang Y.Ecotoxicol Environ Saf. 2024 Jan 1;269:115738. doi: 10.1016/j.ecoenv.2023.115738. Epub 2023 Dec 5.PMID: 38056120
89	Environmentally persistent free radicals on photoaged nanopolystyrene induce neurotoxicity by affecting dopamine, glutamate, serotonin and GABA in Caenorhabditis elegans.
	Li H, Gu Y, Jiang Y, Ding P, Chen X, Chen C, Pan R, Shi C, Wang S, Chen H.Sci Total Environ. 2024 Jan 1;906:167684. doi: 10.1016/j.scitotenv.2023.167684. Epub 2023 Oct 11.PMID: 37820818
90	Tissue damage, antioxidant capacity, transcriptional and metabolic regulation of red drum Sciaenops ocellatus in response to nanoplastics exposure and subsequent recovery
	Zhicheng Sun, Linlin Zhao, Bin Kang. Ecotoxicology and Environmental Safety 8 March 2024
91	Direct Quantification of Nanoplastics Neurotoxicity by Single-Vesicle Electrochemistry.
	Wei S, Wu F, Liu J, Ji W, He X, Liu R, Yu P, Mao L.Angew Chem Int Ed Engl. 2023 Dec 21;62(52):e202315681. doi: 10.1002/anie.202315681. Epub 2023 Nov 23.PMID: 37950108
92	Nanoplastics induce neuroexcitatory symptoms in zebrafish (Danio rerio) larvae through a manner contrary to Parkinsonian's way in proteomics.
	Wang Y, Wang J, Cong J, Zhang H, Gong Z, Sun H, Wang L, Duan Z.Sci Total Environ. 2023 Dec 20;905:166898. doi: 10.1016/j.scitotenv.2023.166898. Epub 2023 Sep 6.PMID: 37683849
93	Maternal exposure to polystyrene microplastics impairs social behavior in mouse offspring with a potential neurotoxicity.
	So YH, Shin HS, Lee SH, Moon HJ, Jang HJ, Lee EH, Jung EM.Neurotoxicology. 2023 Dec;99:206-216. doi: 10.1016/j.neuro.2023.10.013. Epub 2023 Nov 1.PMID: 37918694
94	Nano polystyrene induced changes in anxiety and learning behaviour are mediated through oxidative stress and gene disturbance in mouse brain regions.
	Sharma A, Kaur M, Sharma K, Bunkar SK, John P, Bhatnagar P.Neurotoxicology. 2023 Dec;99:139-151. doi: 10.1016/j.neuro.2023.10.009. Epub 2023 Oct 20.PMID: 37865141
95	Vitamin D modulation of brain-gut-virome disorder caused by polystyrene nanoplastics exposure in zebrafish (Danio rerio).
	Teng M, Li Y, Zhao X, White JC, Zhao L, Sun J, Zhu W, Wu F.Microbiome. 2023 Nov 27;11(1):266. doi: 10.1186/s40168-023-01680-1.PMID: 38008755
96	Polystyrene nanoplastic exposure induces excessive mitophagy by activating AMPK/ULK1 pathway in differentiated SH-SY5Y cells and dopaminergic neurons in vivo.
	Huang Y, Liang B, Li Z, Zhong Y, Wang B, Zhang B, Du J, Ye R, Xian H, Min W, Yan X, Deng Y, Feng Y, Bai R, Fan B, Yang X, Huang Z.Part Fibre Toxicol. 2023 Nov 22;20(1):44. doi: 10.1186/s12989-023-00556-4.PMID: 37993864
97	Micro- and Nanoplastics Breach the Blood-Brain Barrier (BBB): Biomolecular Corona's Role Revealed
	V. Kopatz, K. Wen, T. Kovacs, A. S. Keimowitz, V. Pichler, J. Widder, et al. Nanomaterials (Basel) 2023 Vol. 13 Issue 8
98	Nanoplastic Stimulates the Amyloidogenesis of Parkinson's Alpha-Synuclein NACore.
	Liang X, Andrikopoulos N, Tang H, Wang Y, Ding F, Ke PC.Small. 2023 Nov 21:e2308753. doi: 10.1002/smll.202308753. Online ahead of print.PMID: 37988678
99	Photoaged microplastics induce neurotoxicity associated with damage to serotonergic, glutamatergic, dopaminergic, and GABAergic neuronal systems in Caenorhabditis elegans.
	Yu Y, Tan S, Xie D, Li H, Chen H, Dang Y, Xiang M.Sci Total Environ. 2023 Nov 20;900:165874. doi: 10.1016/j.scitotenv.2023.165874. Epub 2023 Jul 28.PMID: 37517734
100	Responses of Mytilus galloprovincialis in a Multi-Stressor Scenario: Effects of an Invasive Seaweed Exudate and Microplastic Pollution under Ocean Warming.
	Lopes C, Rodrigues ACM, Pires SFS, Campos D, Soares AMVM, Vieira HC, Bordalo MD.Toxics. 2023 Nov 18;11(11):939. doi: 10.3390/toxics11110939.PMID: 37999591
101	Microplastic ingestion and its effects omicronn sea urchin Paracentrotus lividus: A field study in a coastal East Mediterranean environment.
	Digka N, Patsiou D, Kaberi H, Krasakopoulou E, Tsangaris C.Mar Pollut Bull. 2023 Nov;196:115613. doi: 10.1016/j.marpolbul.2023.115613. Epub 2023 Oct 9.PMID: 37820450
102	Early clues and molecular mechanism involved in neurodegenerative diseases induced in immature mice by combined exposure to polypropylene microplastics and DEHP.
	Yang G, Gong C, Zheng X, Hu F, Liu J, Wang T, Chen X, Li M, Zhu Z, Zhang L, Li R.Environ Pollut. 2023 Nov 1;336:122406. doi: 10.1016/j.envpol.2023.122406. Epub 2023 Aug 17.PMID: 37597731
103	Cationic nanoplastic causes mitochondrial dysfunction in neural progenitor cells and impairs hippocampal neurogenesis.
	Yang S, Lee S, Lee Y, Cho JH, Kim SH, Ha ES, Jung YS, Chung HY, Kim MS, Kim HS, Chang SC, Min KJ, Lee J.Free Radic Biol Med. 2023 Nov 1;208:194-210. doi: 10.1016/j.freeradbiomed.2023.08.010. Epub 2023 Aug 6.PMID: 37553025
104	Microplastic polyamide toxicity: Neurotoxicity, stress indicators and immune responses in crucian carp, Carassius carassius.
	Choi JH, Lee JH, Jo AH, Choi YJ, Choi CY, Kang JC, Kim JH.Ecotoxicol Environ Saf. 2023 Oct 15;265:115469. doi: 10.1016/j.ecoenv.2023.115469. Epub 2023 Sep 22.PMID: 37742571
105	Effect of an environmental microplastic mixture from the Seine River and one of the main associated plasticizers, dibutylphthalate, on the sentinel species Hediste diversicolor.
	Métais I, Perrein-Ettajani H, Mouloud M, Roman C, Le Guernic A, Revel M, Tramoy R, Caupos E, Boudahmane L, Lagarde F, Le Bihanic F, Gasperi J, Châtel A.Mar Environ Res. 2023 Oct;191:106159. doi: 10.1016/j.marenvres.2023.106159. Epub 2023 Sep 6.PMID: 37683560
106	Toxic effect of chronic exposure to polyethylene nano/microplastics on oxidative stress, neurotoxicity and gut microbiota of adult zebrafish (Danio rerio).
	Li R, Nie J, Qiu D, Li S, Sun Y, Wang C.Chemosphere. 2023 Oct;339:139774. doi: 10.1016/j.chemosphere.2023.139774. Epub 2023 Aug 9.PMID: 37567271
107	Acute toxicity of tire wear particles and leachate to Daphnia magna.
	Liu J, Feng Q, Yang H, Fan X, Jiang Y, Wu T.Comp Biochem Physiol C Toxicol Pharmacol. 2023 Oct;272:109713. doi: 10.1016/j.cbpc.2023.109713. Epub 2023 Aug 5.PMID: 37544637
108	To what extent are orally ingested nanoplastics toxic to the hippocampus in young adult rats?
	Baş O, İlhan H, Hancı H, Çelikkan H, Ekinci D, Değermenci M, Karapınar BO, Warille AA, Çankaya S, Özkasapoğlu S.J Chem Neuroanat. 2023 Oct;132:102314. doi: 10.1016/j.jchemneu.2023.102314. Epub 2023 Jul 19.PMID: 37473873
109	The effects of polyethylene microplastics on the growth, reproduction, metabolic enzymes, and metabolomics of earthworms Eisenia fetida.
	Yang X, Zhang X, Shu X, Gong J, Yang J, Li B, Lin J, Chai Y, Liu J.Ecotoxicol Environ Saf. 2023 Sep 15;263:115390. doi: 10.1016/j.ecoenv.2023.115390. Epub 2023 Aug 22.PMID: 37619398
110	The gut-brain axis involved in polystyrene nanoplastics-induced neurotoxicityvia reprogramming the circadian rhythm-related pathways.
	Kang H, Zhang W, Jing J, Huang D, Zhang L, Wang J, Han L, Liu Z, Wang Z, Gao A.J Hazard Mater. 2023 Sep 15;458:131949. doi: 10.1016/j.jhazmat.2023.131949. Epub 2023 Jun 29.PMID: 37392641
111	Polystyrene nanoplastics in the marine mussel Mytilus galloprovincialis.
	Gonçalves JM, Benedetti M, d'Errico G, Regoli F, Bebianno MJ.Environ Pollut. 2023 Sep 15;333:122104. doi: 10.1016/j.envpol.2023.122104. Epub 2023 Jun 26.PMID: 37379876
112	A preliminary study about the potential risks of the UV-weathered microplastic: The proteome-level changes in the brain in response to polystyrene derived weathered microplastics.
	Kim HY, Ashim J, Park S, Kim W, Ji S, Lee SW, Jung YR, Jeong SW, Lee SG, Kim HC, Lee YJ, Kwon MK, Hwang JS, Shin JM, Lee SJ, Yu W, Park JK, Choi SK.Environ Res. 2023 Sep 15;233:116411. doi: 10.1016/j.envres.2023.116411. Epub 2023 Jun 22.PMID: 37354929
113	Toxicological Profile of Polyethylene Terephthalate (PET) Microplastic in Ingested Drosophila melanogaster (Oregon R(+)) and Its Adverse Effect on Behavior and Development.
	Kauts S, Mishra Y, Yousuf S, Bhardwaj R, Singh SK, Alshabrmi FM, Abdurahman M, Vamanu E, Singh MP.Toxics. 2023 Sep 14;11(9):782. doi: 10.3390/toxics11090782.PMID: 37755792
114	Study of the ageing and the sorption of polyaromatic hydrocarbons as influencing factors on the effects of microplastics on blue mussel.
	Moncrieffe R, Masry M, Cai B, Rossignol S, Kamari A, Poirier L, Bertrand S, Wong-Wah-Chung P, Zalouk-Vergnoux A.Aquat Toxicol. 2023 Sep;262:106669. doi: 10.1016/j.aquatox.2023.106669. Epub 2023 Aug 25.PMID: 37647752
115	Polystyrene microplastics modulated bdnf expression triggering neurotoxicityvia apoptotic pathway in zebrafish embryos.
	Suman A, Mahapatra A, Gupta P, Ray SS, Singh RK.Comp Biochem Physiol C Toxicol Pharmacol. 2023 Sep;271:109699. doi: 10.1016/j.cbpc.2023.109699. Epub 2023 Jul 16.PMID: 37454885
116	Effect of potential microplastics in sewage effluent on Nile Tilapia and photocatalytic remediation with zinc oxide nanoparticles.
	Alanazi MQ, Virk P, Alterary SS, Awad M, Ahmad Z, Albadri AM, Ortashi K, Ahmed MMA, Ali Yousef MI, Elobeid M, Al-Qahtani EA.Environ Pollut. 2023 Sep 1;332:121946. doi: 10.1016/j.envpol.2023.121946. Epub 2023 Jun 10.PMID: 37307860
117	Alleviation of neurotoxicity induced by polystyrene nanoplastics by increased exocytosis from neurons.
	Han SW, Kim TY, Bae JS, Choi J, Ryu KY.Biochem Biophys Res Commun. 2023 Aug 6;668:19-26. doi: 10.1016/j.bbrc.2023.05.070. Epub 2023 May 19.PMID: 37235915
118	Microplastic exposure induces muscle growth but reduces meat quality and muscle physiological function in chickens.
	Chen J, Chen G, Peng H, Qi L, Zhang D, Nie Q, Zhang X, Luo W.Sci Total Environ. 2023 Jul 15;882:163305. doi: 10.1016/j.scitotenv.2023.163305. Epub 2023 Apr 11.PMID: 37054798
119	Comprehensive Analysis of lncRNA-mRNA Expression Profiles in Depression-like Responses of Mice Related to Polystyrene Nanoparticle Exposure.
	Liu Q, Hu W, Zhang Y, Ning J, Pang Y, Hu H, Chen M, Wu M, Wang M, Yang P, Bao L, Niu Y, Zhang R.Toxics. 2023 Jul 10;11(7):600. doi: 10.3390/toxics11070600.PMID: 37505566
120	Photoaged microplastics induce neurotoxicity via oxidative stress and abnormal neurotransmission in zebrafish larvae (Danio rerio).
	Ding P, Xiang C, Li X, Chen H, Shi X, Li X, Huang C, Yu Y, Qi J, Li AJ, Zhang L, Hu G.Sci Total Environ. 2023 Jul 10;881:163480. doi: 10.1016/j.scitotenv.2023.163480. Epub 2023 Apr 15.PMID: 37068667
121	Involvement of the JNK/HO-1/FTH1 signaling pathway in nanoplastic-induced inflammation and ferroptosis of BV2 microglia cells.
	Sun J, Wang Y, Du Y, Zhang W, Liu Z, Bai J, Cui G, Du Z.Int J Mol Med. 2023 Jul;52(1):61. doi: 10.3892/ijmm.2023.5264. Epub 2023 Jun 2.PMID: 37264973
122	Polystyrene micro- and nanoparticles exposure induced anxiety-like behaviors, gut microbiota dysbiosis and metabolism disorder in adult mice.
	Chen X, Xu L, Chen Q, Su S, Zhuang J, Qiao D.Ecotoxicol Environ Saf. 2023 Jul 1;259:115000. doi: 10.1016/j.ecoenv.2023.115000. Epub 2023 May 19.PMID: 37210994
123	Combinational exposure to hydroxyatrazine increases neurotoxicity of polystyrene nanoparticles on Caenorhabditis elegans.
	Wang Y, Yuan X, Zhou R, Bu Y, Wang D.Sci Total Environ. 2023 Jul 1;880:163283. doi: 10.1016/j.scitotenv.2023.163283. Epub 2023 Apr 3.PMID: 37019222
124	Randomly-shaped nanoplastics induced stronger biotoxicity targeted to earthworm Eisenia fetida species: Differential effects and the underlying mechanisms of realistic and commercial polystyrene nanoplastics.
	He F, Shi H, Liu R, Tian G, Qi Y, Wang T.Sci Total Environ. 2023 Jun 15;877:162854. doi: 10.1016/j.scitotenv.2023.162854. Epub 2023 Mar 16.PMID: 36931517
125	Neurotoxicity and endocrine disruption caused by polystyrene nanoparticles in zebrafish embryo.
	Torres-Ruiz M, de Alba González M, Morales M, Martin-Folgar R, González MC, Cañas-Portilla AI, De la Vieja A.Sci Total Environ. 2023 May 20;874:162406. doi: 10.1016/j.scitotenv.2023.162406. Epub 2023 Feb 23.PMID: 36841402
126	Neurotoxicity of polystyrene nanoplastics with different particle sizes at environment-related concentrations on early zebrafish embryos.
	Zhou R, Zhou D, Yang S, Shi Z, Pan H, Jin Q, Ding Z.Sci Total Environ. 2023 May 10;872:162096. doi: 10.1016/j.scitotenv.2023.162096. Epub 2023 Feb 13.PMID: 36791853
127	Distribution of Micro-Nano PS, DEHP, and/or MEHP in Mice and Nerve Cell Models In Vitro after Exposure to Micro-Nano PS and DEHP.
	Han J, Yan J, Li K, Lin B, Lai W, Bian L, Jia R, Liu X, Xi Z.Toxics. 2023 May 7;11(5):441. doi: 10.3390/toxics11050441.PMID: 37235255
128	UV-aged microplastics induces neurotoxicity by affecting the neurotransmission in larval zebrafish.
	Xiang C, Chen H, Liu X, Dang Y, Li X, Yu Y, Li B, Li X, Sun Y, Ding P, Hu G.Chemosphere. 2023 May;324:138252. doi: 10.1016/j.chemosphere.2023.138252. Epub 2023 Feb 25.PMID: 36849020
129	Do microplastics influence the long-term effects of ciprofloxacin on the polychaete Hediste diversicolor? An integrated behavioral and biochemical approach.
	Araújo AM, Ringeard H, Nunes B.Environ Toxicol Pharmacol. 2023 Apr;99:104088. doi: 10.1016/j.etap.2023.104088. Epub 2023 Feb 23.PMID: 36841270
130	Exploring the Potential Hormonal Effects of Tire Polymers (TPs) on Different Species Based on a Theoretical Computational Approach.
	Wang Y, Yang H, He W, Sun P, Zhao W, Liu M.Polymers (Basel). 2023 Mar 30;15(7):1719. doi: 10.3390/polym15071719.PMID: 37050333
131	Habitual feeding patterns impact polystyrene microplastic abundance and potential toxicity in edible benthic mollusks.
	Wang S, Zheng L, Shen M, Zhang L, Wu Y, Li G, Guo C, Hu C, Zhang M, Sui Y, Dong X, Lv L.Sci Total Environ. 2023 Mar 25;866:161341. doi: 10.1016/j.scitotenv.2022.161341. Epub 2023 Jan 2.PMID: 36603620
132	Nanoplastics promote arsenic-induced ROS accumulation, mitochondrial damage and disturbances in neurotransmitter metabolism of zebrafish (Danio rerio).
	Zhang C, Li Y, Yu H, Ye L, Li T, Zhang X, Wang C, Li P, Ji H, Gao Q, Dong S.Sci Total Environ. 2023 Mar 10;863:161005. doi: 10.1016/j.scitotenv.2022.161005. Epub 2022 Dec 17.PMID: 36539083
133	Carboxyl-modified polystyrene microplastics induces neurotoxicity by affecting dopamine, glutamate, serotonin, and GABA neurotransmission in Caenorhabditis elegans.
	Yu Y, Xie D, Yang Y, Tan S, Li H, Dang Y, Xiang M, Chen H.J Hazard Mater. 2023 Mar 5;445:130543. doi: 10.1016/j.jhazmat.2022.130543. Epub 2022 Dec 5.PMID: 36493651
134	Polylactic acid microplastics induce higher biotoxicity of decabromodiphenyl ethane on earthworms (Eisenia fetida) compared to polyethylene and polypropylene microplastics.
	Han Y, Fu M, Wu J, Zhou S, Qiao Z, Peng C, Zhang W, Liu F, Ye C, Yang J.Sci Total Environ. 2023 Mar 1;862:160909. doi: 10.1016/j.scitotenv.2022.160909. Epub 2022 Dec 14.PMID: 36526185
135	Single and combined potential of polystyrene microparticles and fluoranthene in the induction of DNA damage in haemocytes of Mediterranean mussel (Mytilus galloprovincialis).
	Kolarević S, Kračun-Kolarević M, Marić JJ, Djordjević J, Vuković-Gačić B, Joksimović D, Martinović R, Bajt O, Ramšak A.Mutagenesis. 2023 Feb 3;38(1):3-12. doi: 10.1093/mutage/geac017.PMID: 36082791
136	The joint effects of nanoplastics and TBBPA on neurodevelopmental toxicity in Caenorhabditis elegans.
	Zhao K, Zhang Y, Liu M, Huang Y, Wang S, An J, Wang Y, Shang Y.Toxicol Res (Camb). 2023 Jan 7;12(1):76-85. doi: 10.1093/toxres/tfac086. eCollection 2023 Feb.PMID: 36866216
137	Are microplastics contributing to pollution-induced neurotoxicity? A pilot study with wild fish in a real scenario.
	Barboza LGA, Otero XL, Fernández EV, Vieira LR, Fernandes JO, Cunha SC, Guilhermino L.Heliyon. 2023 Jan 20;9(1):e13070. doi: 10.1016/j.heliyon.2023.e13070. eCollection 2023 Jan.PMID: 36711285
138	Neuro- and hepato-toxicity of polystyrene nanoplastics and polybrominated diphenyl ethers on early life stages of zebrafish.
	Wang Q, Chen G, Tian L, Kong C, Gao D, Chen Y, Junaid M, Wang J.Sci Total Environ. 2023 Jan 20;857(Pt 2):159567. doi: 10.1016/j.scitotenv.2022.159567. Epub 2022 Oct 20.PMID: 36272476
139	Impact of face mask microplastics pollution on the aquatic environment and aquaculture organisms.
	Jimoh JO, Rahmah S, Mazelan S, Jalilah M, Olasunkanmi JB, Lim LS, Ghaffar MA, Chang YM, Bhubalan K, Liew HJ.Environ Pollut. 2023 Jan 15;317:120769. doi: 10.1016/j.envpol.2022.120769. Epub 2022 Nov 28.PMID: 36455766
140	Adverse effects of polystyrene nanoplastic and its binary mixtures with nonylphenol on zebrafish nervous system: From oxidative stress to impaired neurotransmitter system.
	Aliakbarzadeh F, Rafiee M, Khodagholi F, Khorramizadeh MR, Manouchehri H, Eslami A, Sayehmiri F, Mohseni-Bandpei A.Environ Pollut. 2023 Jan 15;317:120587. doi: 10.1016/j.envpol.2022.120587. Epub 2022 Nov 3.PMID: 36336178
141	Distinguish the toxic differentiations between acute exposure of micro- and nano-plastics on bivalves: An integrated study based on transcriptomic sequencing.
	Qi P, Qiu L, Feng D, Gu Z, Guo B, Yan X.Aquat Toxicol. 2023 Jan;254:106367. doi: 10.1016/j.aquatox.2022.106367. Epub 2022 Nov 21.PMID: 36436309
142	Molecular effects of polystyrene nanoplastics toxicity in zebrafish embryos (Daniorerio).
	Martin-Folgar R, Torres-Ruiz M, de Alba M, Cañas-Portilla AI, González MC, Morales M.Chemosphere. 2023 Jan;312(Pt 1):137077. doi: 10.1016/j.chemosphere.2022.137077. Epub 2022 Nov 2.PMID: 36334746
143	Uptake and toxicity of micro-/nanoplastics derived from naturally weathered disposable face masks in developing zebrafish: Impact of COVID-19 pandemic on aquatic life
	Fengxiao Hu, Haocheng Zhao, Xinhua Chen. Environmental Pollution 11 December 2023
144	Toxic effects and mechanisms of nanoplastics on embryonic brain development using brain organoids model
	Shiqun Chen, Yue Chen, Liqun Chen. Science of The Total Environment 7 September 2023
145	The toxic effect of bisphenol AF and nanoplastic coexposure in parental and offspring generation zebrafish
	Lei Wang, Yuanhui Zhu, Guixiang Ji. Ecotoxicology and Environmental Safety 20 January 2023
146	Uptake of Nanoplastic particles by zebrafish embryos triggers the macrophage response at early developmental stage
	Leisha Martin, Sandra Marbach, Wei Xu. Chemosphere 4 September 2023
147	Microplastics in marine mussels, biological effects and human risk of intake: A case study in a multi-stressor environment.
	Ferreira, Orlanda; ; Barboza, L Gabriel A; Rudnitskaya, Alisa; Moreirinha, Catarina; Vieira, Luis R; Botelho, M Joao; Vale, Carlos; Fernandes, Jose O; Cunha, Sara; Guilhermino, Lucia. Marine pollution bulletin / 2023;197(0260231, dvz):115704
148	Acute Exposure to Microplastics Induced Changes in Behavior and Inflammation in Young and Old Mice
	Lauren Gaspar, Sydney Bartman, Giuseppe Coppotelli, Jaime M Ross. Int J Mol Sci. 2023 Aug 1;24(15):12308.2023 Aug 1;24(15):12308
149	Polystyrene microplastics inhibit the neurodevelopmental toxicity of mercury in zebrafish (Danio rerio) larvae with size-dependent effects.
	Wang J, Wu J, Cheng H, Wang Y, Fang Y, Wang L, Duan Z. Environmental Pollution. 314:120216, 2022 Dec 01.
150	Co-Exposure with an Invasive Seaweed Exudate Increases Toxicity of Polyamide Microplastics in the Marine Mussel <ovid:i>Mytilus galloprovincialis</ovid:i>.
	Rodrigues, Filipa G; ; Vieira, Hugo C; Campos, Diana; Pires, Silvia F S; Rodrigues, Andreia C M; Silva, Ana L P; Soares, Amadeu M V M; Oliveira, Jacinta M M; Bordalo, Maria D. Toxics / 2022;10(2):
151	Influence of Particle Size on Ecotoxicity of Low-Density Polyethylene Microplastics, with and without Adsorbed Benzo-a-Pyrene, in Clam <ovid:i>Scrobicularia plana</ovid:i>.
	Rodrigues, Ana Rita; ; Mestre, Nelia C C; Fonseca, Taina Garcia da; Pedro, Paulo Z; Carteny, Camilla C; Cormier, Bettie; Keiter, Steffen; Bebianno, Maria Joao. Biomolecules / 2022;12(1):
152	Neurotoxic effects of different sizes of plastics (nano, micro, and macro) on juvenile common carp (Cyprinus carpio).
	Hamed M, Martyniuk CJ, Naguib M, Lee JS, Sayed AEH.Front Mol Neurosci. 2022 Oct 20;15:1028364. doi: 10.3389/fnmol.2022.1028364. eCollection 2022.PMID: 36340695
153	Size-dependent seizurogenic effect of polystyrene microplastics in zebrafish embryos.
	Jeong S, Jang S, Kim SS, Bae MA, Shin J, Lee KB, Kim KT.J Hazard Mater. 2022 Oct 5;439:129616. doi: 10.1016/j.jhazmat.2022.129616. Epub 2022 Jul 16.PMID: 36104895
154	Evaluation of Neurotoxicity in BALB/c Mice following Chronic Exposure to Polystyrene Microplastics.
	Jin H, Yang C, Jiang C, Li L, Pan M, Li D, Han X, Ding J.Environ Health Perspect. 2022 Oct;130(10):107002. doi: 10.1289/EHP10255. Epub 2022 Oct 12.PMID: 36251724
155	The legacy effect of microplastics on aquatic animals in the depuration phase: Kinetic characteristics and recovery potential.
	Sun T, Ji C, Li F, Shan X, Wu H.Environ Int. 2022 Oct;168:107467. doi: 10.1016/j.envint.2022.107467. Epub 2022 Aug 12.PMID: 35985106
156	Microplastics exposure as an emerging threat to ancient lineage: A contaminant of concern for abnormal bending of amphioxus via neurotoxicity.
	Xiang K, He Z, Fu J, Wang G, Li H, Zhang Y, Zhang S, Chen L.J Hazard Mater. 2022 Sep 15;438:129454. doi: 10.1016/j.jhazmat.2022.129454. Epub 2022 Jun 24.PMID: 35803186
157	Metabolomic disorders unveil hepatotoxicity of environmental microplastics in wild fish Serranus scriba (Linnaeus 1758).
	Zitouni N, Cappello T, Missawi O, Boughattas I, De Marco G, Belbekhouche S, Mokni M, Alphonse V, Guerbej H, Bousserrhine N, Banni M.Sci Total Environ. 2022 Sep 10;838(Pt 1):155872. doi: 10.1016/j.scitotenv.2022.155872. Epub 2022 May 13.PMID: 35569658
158	Di-(2-Ethylhexyl) Phthalate and Microplastics Induced Neuronal Apoptosis through the PI3K/AKT Pathway and Mitochondrial Dysfunction.
	Zhang W, Sun X, Qi X, Liu X, Zhang Y, Qiao S, Lin H.J Agric Food Chem. 2022 Sep 7;70(35):10771-10781. doi: 10.1021/acs.jafc.2c05474. Epub 2022 Aug 25.PMID: 36006862
159	Size-dependent neurotoxicity of micro- and nanoplastics in flowing condition based on an in vitro microfluidic study.
	Liu S, Li Y, Shang L, Yin J, Qian Z, Chen C, Yang Y.Chemosphere. 2022 Sep;303(Pt 3):135280. doi: 10.1016/j.chemosphere.2022.135280. Epub 2022 Jun 8.PMID: 35690177
160	Microplastics- and copper-induced changes in neurogenesis and DNA methyltransferases in the early life stages of zebrafish.
	Santos D, Luzio A, Bellas J, Monteiro SM.Chem Biol Interact. 2022 Aug 25;363:110021. doi: 10.1016/j.cbi.2022.110021. Epub 2022 Jun 18.PMID: 35728670
161	Polystyrene microplastics up-regulates liver glutamine and glutamate synthesis and promotes autophagy-dependent ferroptosis and apoptosis in the cerebellum through the liver-brain axis.
	Yin K, Wang D, Zhao H, Wang Y, Zhang Y, Liu Y, Li B, Xing M.Environ Pollut. 2022 Aug 15;307:119449. doi: 10.1016/j.envpol.2022.119449. Epub 2022 May 9.PMID: 35550135
162	Microplastics exposure affects neural development of human pluripotent stem cell-derived cortical spheroids.
	Hua T, Kiran S, Li Y, Sang QA.J Hazard Mater. 2022 Aug 5;435:128884. doi: 10.1016/j.jhazmat.2022.128884. Epub 2022 Apr 11.PMID: 35483261
163	Identification of ceRNA network to explain the mechanism of cognitive dysfunctions induced by PS NPs in mice.
	Chu C, Zhang Y, Liu Q, Pang Y, Niu Y, Zhang R.Ecotoxicol Environ Saf. 2022 Aug;241:113785. doi: 10.1016/j.ecoenv.2022.113785. Epub 2022 Jun 24.PMID: 35753268
164	Oxidative stress, apoptosis and serotonergic system changes in zebrafish (Danio rerio) gills after long-term exposure to microplastics and copper.
	Santos D, Luzio A, Félix L, Bellas J, Monteiro SM.Comp Biochem Physiol C Toxicol Pharmacol. 2022 Aug;258:109363. doi: 10.1016/j.cbpc.2022.109363. Epub 2022 May 4.PMID: 35525464
165	Microplastics cause neurotoxicity and decline of enzymatic activities in important bioturbator Hediste diversicolor.
	Urban-Malinga B, Jakubowska-Lehrmann M, Białowąs M, Hallmann A.Mar Environ Res. 2022 Jul;179:105660. doi: 10.1016/j.marenvres.2022.105660. Epub 2022 May 25.PMID: 35690022
166	Concurrent water- and foodborne exposure to microplastics leads to differential microplastic ingestion and neurotoxic effects in zebrafish.
	Yu H, Chen Q, Qiu W, Ma C, Gao Z, Chu W, Shi H.Water Res. 2022 Jul 1;219:118582. doi: 10.1016/j.watres.2022.118582. Epub 2022 May 10.PMID: 35580390
167	Long-term exposure of the Mediterranean mussels, Mytilus galloprovincialis to polyethylene terephthalate microfibers: Implication for reproductive and neurotoxic effects.
	Choi JS, Kim K, Park K, Park JW.Chemosphere. 2022 Jul;299:134317. doi: 10.1016/j.chemosphere.2022.134317. Epub 2022 Mar 29.PMID: 35364087
168	Polystyrene nanoplastics penetrate across the blood-brain barrier and induce activation of microglia in the brain of mice.
	Shan S, Zhang Y, Zhao H, Zeng T, Zhao X.Chemosphere. 2022 Jul;298:134261. doi: 10.1016/j.chemosphere.2022.134261. Epub 2022 Mar 14.PMID: 35302003
169	Brain single-nucleus transcriptomics highlights that polystyrene nanoplasticspotentially induce Parkinson's disease-like neurodegeneration by causing energy metabolism disorders in mice.
	Liang B, Huang Y, Zhong Y, Li Z, Ye R, Wang B, Zhang B, Meng H, Lin X, Du J, Hu M, Wu Q, Sui H, Yang X, Huang Z.J Hazard Mater. 2022 May 15;430:128459. doi: 10.1016/j.jhazmat.2022.128459. Epub 2022 Feb 11.PMID: 35739658
170	Charge-specific adverse effects of polystyrene nanoplastics on zebrafish (Danio rerio) development and behavior.
	Teng M, Zhao X, Wu F, Wang C, Wang C, White JC, Zhao W, Zhou L, Yan S, Tian S.Environ Int. 2022 May;163:107154. doi: 10.1016/j.envint.2022.107154. Epub 2022 Mar 22.PMID: 35334375
171	Rethinking the relevance of microplastics as vector for anthropogenic contaminants: Adsorption of toxicants to microplastics during exposure in a highly polluted stream - Analytical quantification and assessment of toxic effects in zebrafish (Danio rerio).
	Hanslik L, Huppertsberg S, Kämmer N, Knepper TP, Braunbeck T.Sci Total Environ. 2022 Apr 10;816:151640. doi: 10.1016/j.scitotenv.2021.151640. Epub 2021 Nov 11.PMID: 34774627
172	Effects of microplastics on the accumulation and neurotoxicity of methylmercury in zebrafish larvae.
	Zhu J, Zhang Y, Xu Y, Wang L, Wu Q, Zhang Z, Li L.Mar Environ Res. 2022 Apr;176:105615. doi: 10.1016/j.marenvres.2022.105615. Epub 2022 Mar 27.PMID: 35364423
173	Polystyrene microplastics affect learning and memory in mice by inducing oxidative stress and decreasing the level of acetylcholine.
	Wang S, Han Q, Wei Z, Wang Y, Xie J, Chen M.Food Chem Toxicol. 2022 Apr;162:112904. doi: 10.1016/j.fct.2022.112904. Epub 2022 Mar 4.PMID: 35257813
174	Non-destructive biomarkers can reveal effects of the association of microplastics and pharmaceuticals or personal care products.
	da Silva LF, Nobre CR, Moreno BB, Pereira CDS, de Souza Abessa DM, Choueri RB, Gusso-Choueri PK, Cesar A.Mar Pollut Bull. 2022 Apr;177:113469. doi: 10.1016/j.marpolbul.2022.113469. Epub 2022 Mar 4.PMID: 35248887
175	Toxicity of microplastics and copper, alone or combined, in blackspot seabream (Pagellus bogaraveo) larvae.
	Santos D, Perez M, Perez E, Cabecinha E, Luzio A, Félix L, Monteiro SM, Bellas J.Environ Toxicol Pharmacol. 2022 Apr;91:103835. doi: 10.1016/j.etap.2022.103835. Epub 2022 Feb 25.PMID: 35227885
176	Co-exposure of polystyrene microplastics and iron aggravates cognitive decline in aging mice via ferroptosis induction.
	Liu X, Yang H, Yan X, Xu S, Fan Y, Xu H, Ma Y, Hou W, Javed R, Zhang Y.Ecotoxicol Environ Saf. 2022 Mar 15;233:113342. doi: 10.1016/j.ecoenv.2022.113342. Epub 2022 Feb 25.PMID: 35228028
177	Bioeffects of Inhaled Nanoplastics on Neurons and Alteration of Animal Behaviors through Deposition in the Brain.
	Liu X, Zhao Y, Dou J, Hou Q, Cheng J, Jiang X.Nano Lett. 2022 Feb 9;22(3):1091-1099. doi: 10.1021/acs.nanolett.1c04184. Epub 2022 Jan 28.PMID: 35089039
178	Sub-acute exposure to nanoplastics via two-chain trophic transfer: From brine shrimp Artemia franciscana to small yellow croaker Larimichthys polyactis.
	Kim L, Cui R, Kwak JI, An YJ.Mar Pollut Bull. 2022 Feb;175:113314. doi: 10.1016/j.marpolbul.2021.113314. Epub 2022 Jan 18.PMID: 35063757
179	Avobenzone and nanoplastics affect the development of zebrafish nervous system and retinal system and inhibit their locomotor behavior.
	Liu Y, Wang Y, Li N, Jiang S.Sci Total Environ. 2022 Feb 1;806(Pt 2):150681. doi: 10.1016/j.scitotenv.2021.150681. Epub 2021 Sep 29.PMID: 34599957
180	Microglial phagocytosis of polystyrene microplastics results in immune alteration and apoptosis in vitro and in vivo.
	Kwon W, Kim D, Kim HY, Jeong SW, Lee SG, Kim HC, Lee YJ, Kwon MK, Hwang JS, Han JE, Park JK, Lee SJ, Choi SK. Sci Total Environ. 2022 Feb 10;807(Pt 2):150817. doi: 10.1016/j.scitotenv.2021.150817. Epub 2021 Oct 7.PMID: 34627918
181	Interactive effects of microplastics and selected pharmaceuticals on red tilapia: Role of microplastic aging.
	Huang, Yejing; ; Ding, Jiannan; Zhang, Guangsheng; Liu, Shujiao; Zou, Hua; Wang, Zhenyu; Zhu, Wenbin; Geng, Jinju. The Science of the total environment / 2021;752(uj0, 0330500):142256
182	Exposure to metals premixed with microplastics increases toxicity through bioconcentration and impairs antioxidant defense and cholinergic response in a marine mysid.
	Eom, Hye-Jin; ; Haque, Md Niamul; Lee, Somyeong; Rhee, Jae-Sung. Comparative biochemistry and physiology. Toxicology & pharmacology : CBP / 2021;249(dtu, 100959500):109142
183	Maternal exposure to polystyrene nanoplastics causes brain abnormalities in progeny
	Bohyeon Jeong, Jeong Yeob Baek, Da Yong Lee. Journal of Hazardous Materials18 November 2021
184	Effects of nanoplastic on toxicity of azole fungicides (ketoconazole and fluconazole) in zebrafish embryos.
	Bhagat J, Zang L, Nakayama H, Nishimura N, Shimada Y.Sci Total Environ. 2021 Dec 15;800:149463. doi: 10.1016/j.scitotenv.2021.149463. Epub 2021 Aug 4.PMID: 34399343
185	Toxicity of polystyrene nanoplastics and zinc oxide to mice.
	Estrela FN, Guimarães ATB, Araújo APDC, Silva FG, Luz TMD, Silva AM, Pereira PS, Malafaia G.Chemosphere. 2021 May;271:129476. doi: 10.1016/j.chemosphere.2020.129476. Epub 2020 Dec 30.PMID: 33434826
186	Investigation of nanoplastic cytotoxicity using SH-SY5Y human neuroblastoma cells and polystyrene nanoparticles.
	Ban M, Shimoda R, Chen J.Toxicol In Vitro. 2021 Oct;76:105225. doi: 10.1016/j.tiv.2021.105225. Epub 2021 Jul 20.PMID: 34293433
187	Systematic toxicity evaluation of polystyrene nanoplastics on mice and molecular mechanism investigation about their internalization into Caco-2 cells.
	Xu D, Ma Y, Han X, Chen Y. J Hazard Mater. 2021 Sep 5;417:126092. doi: 10.1016/j.jhazmat.2021.126092. Epub 2021 May 13.PMID: 34015712
188	Neurotoxic potential of polystyrene nanoplastics in primary cells originating from mouse brain.
	Jung BK, Han SW, Park SH, Bae JS, Choi J, Ryu KY.Neurotoxicology. 2020 Dec;81:189-196. doi: 10.1016/j.neuro.2020.10.008. Epub 2020 Oct 24.PMID: 33132133
189	The time-dependent variations of zebrafish intestine and gill after polyethylene microplastics exposure.
	Xue YH, Feng LS, Xu ZY, Zhao FY, Wen XL, Jin T, Sun ZX.Ecotoxicology. 2021 Dec;30(10):1997-2010. doi: 10.1007/s10646-021-02469-4. Epub 2021 Sep 16.PMID: 34529203
190	Pharmaceutical Products and Pesticides Toxicity Associated with Microplastics(Polyvinyl Chloride) in Artemia salina.
	Albendín MG, Aranda V, Coello MD, González-Gómez C, Rodríguez-Barroso R, Quiroga JM, Arellano JM.Int J Environ Res Public Health. 2021 Oct 14;18(20):10773. doi: 10.3390/ijerph182010773.PMID: 34682526
191	Chronic exposure to UV-aged microplastics induces neurotoxicity by affecting dopamine, glutamate, and serotonin neurotransmission in Caenorhabditis elegans.
	Chen H, Hua X, Yang Y, Wang C, Jin L, Dong C, Chang Z, Ding P, Xiang M, Li H, Yu Y.J Hazard Mater. 2021 Oct 5;419:126482. doi: 10.1016/j.jhazmat.2021.126482. Epub 2021 Jun 24.PMID: 34186424
192	Polystyrene Microplastics Exposure: An Insight into Multiple Organ Histological Alterations, Oxidative Stress and Neurotoxicity in Javanese Medaka Fish (Oryzias javanicus Bleeker, 1854).
	Usman S, Abdull Razis AF, Shaari K, Amal MNA, Saad MZ, Mat Isa N, Nazarudin MF.Int J Environ Res Public Health. 2021 Sep 7;18(18):9449. doi: 10.3390/ijerph18189449.PMID: 34574375
193	Toxicity mechanisms of polystyrene microplastics in marine mussels revealed by high-coverage quantitative metabolomics using chemical isotope labeling liquid chromatography mass spectrometry.
	Huang W, Wang X, Chen D, Xu EG, Luo X, Zeng J, Huan T, Li L, Wang Y.J Hazard Mater. 2021 Sep 5;417:126003. doi: 10.1016/j.jhazmat.2021.126003. Epub 2021 May 5.PMID: 33992921
194	Multiple endpoints of polylactic acid biomicroplastic toxicity in adult zebrafish (Danio rerio).
	Chagas TQ, Freitas ÍN, Montalvão MF, Nobrega RH, Machado MRF, Charlie-Silva I, Araújo APDC, Guimarães ATB, Alvarez TGDS, Malafaia G.Chemosphere. 2021 Aug;277:130279. doi: 10.1016/j.chemosphere.2021.130279. Epub 2021 Mar 22.PMID: 34384178
195	Single and combined acute and subchronic toxic effects of microplastics and copper in zebrafish (Danio rerio) early life stages.
	Santos D, Félix L, Luzio A, Parra S, Bellas J, Monteiro SM.Chemosphere. 2021 Aug;277:130262. doi: 10.1016/j.chemosphere.2021.130262. Epub 2021 Mar 13.PMID: 33773317
196	Effects of microplastics on head kidney gene expression and enzymatic biomarkers in adult zebrafish.
	Limonta G, Mancia A, Abelli L, Fossi MC, Caliani I, Panti C.Comp Biochem Physiol C Toxicol Pharmacol. 2021 Jul;245:109037. doi: 10.1016/j.cbpc.2021.109037. Epub 2021 Mar 19.PMID: 33753304
197	Microplastics alone or co-exposed with copper induce neurotoxicity and behavioral alterations on zebrafish larvae after a subchronic exposure.
	Santos D, Luzio A, Matos C, Bellas J, Monteiro SM, Félix L.Aquat Toxicol. 2021 Jun;235:105814. doi: 10.1016/j.aquatox.2021.105814. Epub 2021 Mar 26.PMID: 33933832
198	Are bio-based and biodegradable microplastics impacting for blue mussel (Mytilus edulis)?
	Khalid A, Zalouk-Vergnoux A, Benali S, Mincheva R, Raquez JM, Bertrand S, Poirier L.Mar Pollut Bull. 2021 Jun;167:112295. doi: 10.1016/j.marpolbul.2021.112295. Epub 2021 Mar 31.PMID: 33799154
199	Transgenerational neurotoxicity of polystyrene microplastics induced by oxidative stress in Caenorhabditis elegans.
	Chen H, Hua X, Li H, Wang C, Dang Y, Ding P, Yu Y.Chemosphere. 2021 Jun;272:129642. doi: 10.1016/j.chemosphere.2021.129642. Epub 2021 Jan 13.PMID: 33465611
200	Combined effects of polyethylene and organic contaminant on zebrafish (Danio rerio): Accumulation of 9-Nitroanthracene, biomarkers and intestinal microbiota.
	Zhang J, Meng H, Kong X, Cheng X, Ma T, He H, Du W, Yang S, Li S, Zhang L.Environ Pollut. 2021 May 15;277:116767. doi: 10.1016/j.envpol.2021.116767. Epub 2021 Feb 16.PMID: 33640823
201	Microplastics impair olfactory-mediated behaviors of goldfish Carassius auratus.
	Shi W, Sun S, Han Y, Tang Y, Zhou W, Du X, Liu G.J Hazard Mater. 2021 May 5;409:125016. doi: 10.1016/j.jhazmat.2020.125016. Epub 2020 Dec 31.PMID: 33444954
202	Toxic effects of naturally-aged microplastics on zebrafish juveniles: A more realistic approach to plastic pollution in freshwater ecosystems.
	Guimarães ATB, Charlie-Silva I, Malafaia G.J Hazard Mater. 2021 Apr 5;407:124833. doi: 10.1016/j.jhazmat.2020.124833. Epub 2020 Dec 13.PMID: 33352420
203	A Comparative Assessment of the Chronic Effects of Micro- and Nano-Plastics on the Physiology of the Mediterranean Mussel Mytilus galloprovincialis.
	Capolupo M, Valbonesi P, Fabbri E.Nanomaterials (Basel). 2021 Mar 7;11(3):649. doi: 10.3390/nano11030649.PMID: 33800064
204	Behavioral and biochemical consequences of Danio rerio larvae exposure to polylactic acid bioplastic.
	de Oliveira JPJ, Estrela FN, Rodrigues ASL, Guimarães ATB, Rocha TL, Malafaia G.J Hazard Mater. 2021 Feb 15;404(Pt A):124152. doi: 10.1016/j.jhazmat.2020.124152. Epub 2020 Oct 3.PMID: 33068943
205	Perfluorooctane sulfonic acid (PFOS) adsorbed to polyethylene microplastics: Accumulation and ecotoxicological effects in the clam Scrobicularia plana.
	Islam N, Garcia da Fonseca T, Vilke J, Gonçalves JM, Pedro P, Keiter S, Cunha SC, Fernandes JO, Bebianno MJ.Mar Environ Res. 2021 Feb;164:105249. doi: 10.1016/j.marenvres.2020.105249. Epub 2021 Jan 4.PMID: 33477023
206	The influence of different polymer types of microplastics on adsorption, accumulation, and toxicity of triclosan in zebrafish.
	Sheng C, Zhang S, Zhang Y.J Hazard Mater. 2021 Jan 15;402:123733. doi: 10.1016/j.jhazmat.2020.123733. Epub 2020 Aug 19.PMID: 33254764
207	Neurodevelopmental Toxicity of Polystyrene Nanoplastics in Caenorhabditis elegans and the Regulating Effect of Presenilin.
	Liu Q, Chen C, Li M, Ke J, Huang Y, Bian Y, Guo S, Wu Y, Han Y, Liu M.ACS Omega. 2020 Dec 18;5(51):33170-33177. doi: 10.1021/acsomega.0c04830. eCollection 2020 Dec 29.PMID: 33403278
208	Toxicological effects induced on early life stages of zebrafish (Danio rerio) after an acute exposure to microplastics alone or co-exposed with copper.
	Santos D, Félix L, Luzio A, Parra S, Cabecinha E, Bellas J, Monteiro SM.Chemosphere. 2020 Dec;261:127748. doi: 10.1016/j.chemosphere.2020.127748. Epub 2020 Jul 22.PMID: 32738713
209	Microplastics mixture exposure at environmentally relevant conditions induce oxidative stress and neurotoxicity in the wedge clam Donax trunculus.
	Tlili S, Jemai D, Brinis S, Regaya I.Chemosphere. 2020 Nov;258:127344. doi: 10.1016/j.chemosphere.2020.127344. Epub 2020 Jun 11.PMID: 32554011
210	Immunotoxicity and neurotoxicity of bisphenol A and microplastics alone or in combination to a bivalve species, Tegillarca granosa.
	Tang Y, Zhou W, Sun S, Du X, Han Y, Shi W, Liu G.Environ Pollut. 2020 Oct;265(Pt A):115115. doi: 10.1016/j.envpol.2020.115115. Epub 2020 Jun 27.PMID: 32806413
211	Toxicological effects of nano- and micro-polystyrene plastics on red tilapia: Are larger plastic particles more harmless?
	Ding J, Huang Y, Liu S, Zhang S, Zou H, Wang Z, Zhu W, Geng J.J Hazard Mater. 2020 Sep 5;396:122693. doi: 10.1016/j.jhazmat.2020.122693. Epub 2020 Apr 18.PMID: 32353735
212	Effects of the UV filter, oxybenzone, adsorbed to microplastics in the clam Scrobicularia plana.
	O'Donovan S, Mestre NC, Abel S, Fonseca TG, Carteny CC, Willems T, Prinsen E, Cormier B, Keiter SS, Bebianno MJ.Sci Total Environ. 2020 Sep 1;733:139102. doi: 10.1016/j.scitotenv.2020.139102. Epub 2020 May 3.PMID: 32446057
213	First report on the presence of small microplastics ( 3 mum) in tissue of the commercial fish Serranus scriba (Linnaeus. 1758) from Tunisian coasts and associated cellular alterations.
	Zitouni N, Bousserrhine N, Belbekhouche S, Missawi O, Alphonse V, Boughatass I, Banni M.Environ Pollut. 2020 Aug;263(Pt A):114576. doi: 10.1016/j.envpol.2020.114576. Epub 2020 Apr 13.PMID: 32315922
214	Impacts of nanoplastics on bivalve: Fluorescence tracing of organ accumulation, oxidative stress and damage.
	Li Z, Feng C, Wu Y, Guo X.J Hazard Mater. 2020 Jun 15;392:122418. doi: 10.1016/j.jhazmat.2020.122418. Epub 2020 Feb 27.PMID: 32193107
215	Neurotoxicity, oxidative stress biomarkers and haematological responses in African catfish (Clarias gariepinus) exposed to polyvinyl chloride microparticles.
	Iheanacho SC, Odo GE.Comp Biochem Physiol C Toxicol Pharmacol. 2020 Jun;232:108741. doi: 10.1016/j.cbpc.2020.108741. Epub 2020 Mar 11.PMID: 32171890
216	Microplastics in wild fish from North East Atlantic Ocean and its potential for causing neurotoxic effects, lipid oxidative damage, and human health risks associated with ingestion exposure.
	Barboza LGA, Lopes C, Oliveira P, Bessa F, Otero V, Henriques B, Raimundo J, Caetano M, Vale C, Guilhermino L.Sci Total Environ. 2020 May 15;717:134625. doi: 10.1016/j.scitotenv.2019.134625. Epub 2019 Nov 14.PMID: 31836230
217	Microplastics and copper effects on the neotropical teleost Prochilodus lineatus: Is there any interaction?
	Roda JFB, Lauer MM, Risso WE, Bueno Dos Reis Martinez C.Comp Biochem Physiol A Mol Integr Physiol. 2020 Apr;242:110659. doi: 10.1016/j.cbpa.2020.110659. Epub 2020 Jan 18.PMID: 31962140
218	Polystyrene nanoplastics (20 nm) are able to bioaccumulate and cause oxidative DNA damages in the brain tissue of zebrafish embryo (Danio rerio).
	Sökmen TÖ, Sulukan E, Türkoğlu M, Baran A, Özkaraca M, Ceyhun SB.Neurotoxicology. 2020 Mar;77:51-59. doi: 10.1016/j.neuro.2019.12.010. Epub 2019 Dec 17.PMID: 31862285
219	Nanoplastics Cause Neurobehavioral Impairments, Reproductive and Oxidative Damages, and Biomarker Responses in Zebrafish: Throwing up Alarms of Wide Spread Health Risk of Exposure.
	Sarasamma S, Audira G, Siregar P, Malhotra N, Lai YH, Liang ST, Chen JR, Chen KH, Hsiao CD.Int J Mol Sci. 2020 Feb 19;21(4):1410. doi: 10.3390/ijms21041410.PMID: 32093039
220	Defense responses in earthworms (Eisenia fetida) exposed to low-density polyethylene microplastics in soils.
	Chen Y, Liu X, Leng Y, Wang J.Ecotoxicol Environ Saf. 2020 Jan 15;187:109788. doi: 10.1016/j.ecoenv.2019.109788. Epub 2019 Oct 21.PMID: 31648073
221	Interactive effects of polystyrene microplastics and roxithromycin on bioaccumulation and biochemical status in the freshwater fish red tilapia (Oreochromis niloticus).
	Zhang, Shanshan; ; Ding, Jiannan; Razanajatovo, Roger Mamitiana; Jiang, Hang; Zou, Hua; Zhu, Wenbin. The Science of the total environment / 2019;648(uj0, 0330500):1431-1439
222	Neurotoxicity, Behavior, and Lethal Effects of Cadmium, Microplastics, and Their Mixtures on Pomatoschistus microps Juveniles from Two Wild Populations Exposed under Laboratory Conditions-Implications to Environmental and Human Risk Assessment.
	Miranda T, Vieira LR, Guilhermino L.Int J Environ Res Public Health. 2019 Aug 10;16(16):2857. doi: 10.3390/ijerph16162857.PMID: 31405089
223	Time-dependent effects of polystyrene nanoparticles in brine shrimp Artemia franciscana at physiological, biochemical and molecular levels.
	Varó I, Perini A, Torreblanca A, Garcia Y, Bergami E, Vannuccini ML, Corsi I.Sci Total Environ. 2019 Jul 20;675:570-580. doi: 10.1016/j.scitotenv.2019.04.157. Epub 2019 Apr 11.PMID: 31030162
224	Effects of polystyrene microplastics on the composition of the microbiome and metabolism in larval zebrafish.
	Wan Z, Wang C, Zhou J, Shen M, Wang X, Fu Z, Jin Y.Chemosphere. 2019 Feb;217:646-658. doi: 10.1016/j.chemosphere.2018.11.070. Epub 2018 Nov 12.PMID: 30448747
225	Effects of microplastics and mercury in the freshwater bivalve Corbicula fluminea (Muller, 1774): Filtration rate, biochemical biomarkers and mercury bioconcentration.
	Oliveira P, Barboza LGA, Branco V, Figueiredo N, Carvalho C, Guilhermino L.Ecotoxicol Environ Saf. 2018 Nov 30;164:155-163. doi: 10.1016/j.ecoenv.2018.07.062. Epub 2018 Aug 11.PMID: 30107325
226	Evaluation of uptake and chronic toxicity of virgin polystyrene microbeads in freshwater zebra mussel Dreissena polymorpha (Mollusca: Bivalvia).
	Magni S, Gagné F, André C, Della Torre C, Auclair J, Hanana H, Parenti CC, Bonasoro F, Binelli A.Sci Total Environ. 2018 Aug 1;631-632:778-788. doi: 10.1016/j.scitotenv.2018.03.075. Epub 2018 Mar 16.PMID: 29544181
227	Accumulation, tissue distribution, and biochemical effects of polystyrene microplastics in the freshwater fish red tilapia (Oreochromis niloticus).
	Ding J, Zhang S, Razanajatovo RM, Zou H, Zhu W.Environ Pollut. 2018 Jul;238:1-9. doi: 10.1016/j.envpol.2018.03.001. Epub 2018 Mar 9.PMID: 29529477
228	Microplastics cause neurotoxicity, oxidative damage and energy-related changes and interact with the bioaccumulation of mercury in the European seabass, Dicentrarchus labrax (Linnaeus, 1758).
	Barboza LGA, Vieira LR, Branco V, Figueiredo N, Carvalho F, Carvalho C, Guilhermino L.Aquat Toxicol. 2018 Feb;195:49-57. doi: 10.1016/j.aquatox.2017.12.008. Epub 2017 Dec 20.PMID: 29287173
229	Enhanced uptake of BPA in the presence of nanoplastics can lead to neurotoxic effects in adult zebrafish.
	Chen Q, Yin D, Jia Y, Schiwy S, Legradi J, Yang S, Hollert H.Sci Total Environ. 2017 Dec 31;609:1312-1321. doi: 10.1016/j.scitotenv.2017.07.144. Epub 2017 Aug 7.PMID: 28793400
230	Effects of polystyrene microbeads in marine planktonic crustaceans.
	Gambardella C, Morgana S, Ferrando S, Bramini M, Piazza V, Costa E, Garaventa F, Faimali M.Ecotoxicol Environ Saf. 2017 Nov;145:250-257. doi: 10.1016/j.ecoenv.2017.07.036. Epub 2017 Jul 24.PMID: 28750293
231	Tissue accumulation of microplastics in mice and biomarker responses suggest widespread health risks of exposure.
	Deng Y, Zhang Y, Lemos B, Ren H. Scientific Reports. 7:46687, 2017 04 24.
232	Microplastics effects in Scrobicularia plana.
	Ribeiro F, Garcia AR, Pereira BP, Fonseca M, Mestre NC, Fonseca TG, Ilharco LM, Bebianno MJ.Mar Pollut Bull. 2017 Sep 15;122(1-2):379-391. doi: 10.1016/j.marpolbul.2017.06.078. Epub 2017 Jul 4.PMID: 28684108
233	Quantitative investigation of the mechanisms of microplastics and nanoplastics toward zebrafish larvae locomotor activity.
	Chen Q, Gundlach M, Yang S, Jiang J, Velki M, Yin D, Hollert H.Sci Total Environ. 2017 Apr 15;584-585:1022-1031. doi: 10.1016/j.scitotenv.2017.01.156. Epub 2017 Feb 6.PMID: 28185727
234	Pollutants bioavailability and toxicological risk from microplastics to marine mussels.
	Avio CG, Gorbi S, Milan M, Benedetti M, Fattorini D, d'Errico G, Pauletto M, Bargelloni L, Regoli F.Environ Pollut. 2015 Mar;198:211-22. doi: 10.1016/j.envpol.2014.12.021. Epub 2015 Jan 28.PMID: 25637744
